# Supplementary material for: Efficiencies of O-MBR and A/O-MBR for Organic Matter Removal from and Trihalomethane Formation Potential Reduction in Domestic Wastewater
Source: Membranes (Basel). 2022 Aug 2;12(8):761. doi: 10.3390/membranes12080761 (PMC9416499; doi:10.3390/membranes12080761)
Supplement: Supplementary file 1 [file membranes-12-00761-s001.zip]

Archive with 1 entries (1 files):
- membranes-1807919-supplementary.pdf
